# Supplementary material for: Labile Carbon Input Mitigates the Negative Legacy Effects of Nitrogen Addition on Arbuscular Mycorrhizal Symbiosis in a Temperate Grassland
Source: Plants (Basel). 2025 Feb 4;14(3):456. doi: 10.3390/plants14030456 (PMC11820778; doi:10.3390/plants14030456)
Supplement: Supplementary file 1 [file plants-14-00456-s001.zip]

Archive with 1 entries (1 files):
- plants-3395983-supplementary.pdf
